# Supplementary material for: Prevalence of Germline Mutations in Genes Engaged in DNA Damage Repair by Homologous Recombination in Patients with Triple-Negative and Hereditary Non-Triple-Negative Breast Cancers
Source: PLoS One. 2015 Jun 17;10(6):e0130393. doi: 10.1371/journal.pone.0130393 (PMC4471155; doi:10.1371/journal.pone.0130393)
Supplement: S1 Table — (XLSX) [file pone.0130393.s001.xlsx]

## Sheet: Arkusz1
#	Age	Group	Mutation	Genotype
1	23	Triple-negative	BRCA1	c.5266dupC
2	26	Triple-negative	BRCA1	c.5266dupC
3	31	Triple-negative	Negative
4	31	Triple-negative	BRCA1	c.5266dupC
5	33	Triple-negative	BRCA1	c.5030_5033delCTAA
6	34	Triple-negative	Negative
7	34	Triple-negative	BRCA1	c.5266dupC
8	35	Triple-negative	Negative
9	35	Triple-negative	Negative
10	35	Triple-negative	BRCA1	c.4035delA
11	36	Triple-negative	Negative
12	36	Triple-negative	BRCA1	c.5266dupC
13	37	Triple-negative	Negative
14	37	Triple-negative	BRCA1	c.5251C>T
15	38	Triple-negative	Negative
16	38	Triple-negative	BRCA1	c.5030_5033delCTAA
17	40	Triple-negative	Negative
18	40	Triple-negative	Negative
19	41	Triple-negative	Negative
20	42	Triple-negative	Negative
21	43	Triple-negative	Negative
22	43	Triple-negative	Negative
23	43	Triple-negative	Negative
24	43	Triple-negative	Negative
25	43	Triple-negative	BRCA1	c.5266dupC
26	44	Triple-negative	Negative
27	44	Triple-negative	Negative
28	44	Triple-negative	BRCA1	c.1687C>T
29	44	Triple-negative	BRCA1/NBN	c.3700_3704delGTAAA/c.511A>G
30	44	Triple-negative	BRCA1/CHEK2	c.3700_3704delGTAAA/c.470T>C
31	44	Triple-negative	BRCA1	c.5266dupC
32	44	Triple-negative	BRCA1	c.5266dupC
33	45	Triple-negative	Negative
34	45	Triple-negative	Negative
35	45	Triple-negative	Negative
36	46	Triple-negative	Negative
37	46	Triple-negative	Negative
38	46	Triple-negative	Negative
39	46	Triple-negative	BRCA1	c.5266dupC
40	47	Triple-negative	Negative
41	47	Triple-negative	Negative
42	47	Triple-negative	Negative
43	47	Triple-negative	Negative
44	48	Triple-negative	Negative
45	48	Triple-negative	Negative
46	49	Triple-negative	BRCA1	c.4035delA
47	49	Triple-negative	BRCA1	c.181T>G
48	50	Triple-negative	CHEK2	del5395
49	50	Triple-negative	Negative
50	50	Triple-negative	Negative
51	50	Triple-negative	Negative
52	50	Triple-negative	Negative
53	50	Triple-negative	Negative
54	50	Triple-negative	Negative
55	51	Triple-negative	Negative
56	51	Triple-negative	Negative
57	51	Triple-negative	Negative
58	51	Triple-negative	Negative
59	51	Triple-negative	BRCA1	c.5266dupC
60	51	Triple-negative	BRCA1	c.181T>G
61	52	Triple-negative	CHEK2	del5395
62	52	Triple-negative	Negative
63	52	Triple-negative	Negative
64	52	Triple-negative	BRCA1	c.5266dupC
65	53	Triple-negative	Negative
66	53	Triple-negative	Negative
67	53	Triple-negative	Negative
68	53	Triple-negative	Negative
69	53	Triple-negative	Negative
70	53	Triple-negative	BRCA1	c.5266dupC
71	53	Triple-negative	BRCA1	c.5266dupC
72	54	Triple-negative	Negative
73	54	Triple-negative	Negative
74	54	Triple-negative	Negative
75	54	Triple-negative	Negative
76	54	Triple-negative	Negative
77	54	Triple-negative	BRCA1	c.3936C/T
78	55	Triple-negative	Negative
79	55	Triple-negative	Negative
80	55	Triple-negative	Negative
81	55	Triple-negative	Negative
82	55	Triple-negative	Negative
83	55	Triple-negative	BRCA1	c.5266dupC
84	55	Triple-negative	BRCA1	c.5266dupC
85	56	Triple-negative	Negative
86	56	Triple-negative	Negative
87	56	Triple-negative	Negative
88	56	Triple-negative	Negative
89	56	Triple-negative	Negative
90	56	Triple-negative	Negative
91	57	Triple-negative	Negative
92	57	Triple-negative	Negative
93	57	Triple-negative	Negative
94	57	Triple-negative	Negative
95	57	Triple-negative	BRCA1	c.5266dupC
96	58	Triple-negative	Negative
97	58	Triple-negative	BRCA1	c.181T>G
98	59	Triple-negative	Negative
99	59	Triple-negative	Negative
100	59	Triple-negative	Negative
101	59	Triple-negative	Negative
102	59	Triple-negative	Negative
103	59	Triple-negative	NBN	c.511A>G
104	59	Triple-negative	Negative
105	60	Triple-negative	Negative
106	60	Triple-negative	Negative
107	60	Triple-negative	Negative
108	60	Triple-negative	Negative
109	60	Triple-negative	Negative
110	61	Triple-negative	Negative
111	61	Triple-negative	Negative
112	61	Triple-negative	Negative
113	61	Triple-negative	Negative
114	62	Triple-negative	Negative
115	62	Triple-negative	Negative
116	62	Triple-negative	Negative
117	62	Triple-negative	Negative
118	62	Triple-negative	BRCA1	c.4035delA
119	63	Triple-negative	Negative
120	64	Triple-negative	Negative
121	64	Triple-negative	Negative
122	65	Triple-negative	Negative
123	65	Triple-negative	Negative
124	65	Triple-negative	Negative
125	66	Triple-negative	Negative
126	66	Triple-negative	Negative
127	67	Triple-negative	Negative
128	67	Triple-negative	Negative
129	67	Triple-negative	Negative
130	68	Triple-negative	Negative
131	68	Triple-negative	Negative
132	68	Triple-negative	Negative
133	68	Triple-negative	Negative
134	70	Triple-negative	Negative
135	70	Triple-negative	Negative
136	70	Triple-negative	Negative
137	70	Triple-negative	Negative
138	71	Triple-negative	Negative
139	73	Triple-negative	Negative
140	73	Triple-negative	Negative
141	73	Triple-negative	NBN	c.511A>G
142	74	Triple-negative	Negative
143	75	Triple-negative	Negative
144	76	Triple-negative	Negative
145	76	Triple-negative	Negative
146	76	Triple-negative	Negative
147	77	Triple-negative	Negative
148	78	Triple-negative	Negative
149	79	Triple-negative	Negative
150	80	Triple-negative	Negative
151	80	Triple-negative	Negative
152	80	Triple-negative	Negative
153	80	Triple-negative	ATM	c.5932G>T
154	81	Triple-negative	Negative
155	81	Triple-negative	Negative
156	81	Triple-negative	Negative
157	81	Triple-negative	NBN	c.511A>G
158	85	Triple-negative	Negative
159	31	Hereditary non-triple-negative	Negative
160	32	Hereditary non-triple-negative	Negative
161	40	Hereditary non-triple-negative	Negative
162	40	Hereditary non-triple-negative	CHEK2	c.470T>C
163	42	Hereditary non-triple-negative	BRCA1	c.5266dupC
164	44	Hereditary non-triple-negative	Negative
165	45	Hereditary non-triple-negative	Negative
166	46	Hereditary non-triple-negative	Negative
167	47	Hereditary non-triple-negative	Negative
168	49	Hereditary non-triple-negative	CHEK/NBN	c.444+1G>A/c.511A>G
169	50	Hereditary non-triple-negative	Negative
170	50	Hereditary non-triple-negative	PALB2	c.509_510delGA
171	51	Hereditary non-triple-negative	Negative
172	52	Hereditary non-triple-negative	Negative
173	52	Hereditary non-triple-negative	Negative
174	53	Hereditary non-triple-negative	Negative
175	54	Hereditary non-triple-negative	Negative
176	55	Hereditary non-triple-negative	Negative
177	55	Hereditary non-triple-negative	Negative
178	56	Hereditary non-triple-negative	Negative
179	56	Hereditary non-triple-negative	Negative
180	56	Hereditary non-triple-negative	Negative
181	56	Hereditary non-triple-negative	Negative
182	58	Hereditary non-triple-negative	Negative
183	59	Hereditary non-triple-negative	Negative
184	59	Hereditary non-triple-negative	Negative
185	59	Hereditary non-triple-negative	NBN	c.511A>G
186	60	Hereditary non-triple-negative	CHEK2	c.470T>C
187	60	Hereditary non-triple-negative	CHEK2	c.444+1G>A
188	63	Hereditary non-triple-negative	CHEK2/NBN	c.470T>C/c.657_661delACAAA
189	63	Hereditary non-triple-negative	Negative
190	64	Hereditary non-triple-negative	Negative
191	65	Hereditary non-triple-negative	Negative
192	66	Hereditary non-triple-negative	Negative
193	67	Hereditary non-triple-negative	Negative
194	67	Hereditary non-triple-negative	Negative
195	68	Hereditary non-triple-negative	Negative
196	73	Hereditary non-triple-negative	Negative
197	74	Hereditary non-triple-negative	Negative
198	78	Hereditary non-triple-negative	Negative
199	79	Hereditary non-triple-negative	CHEK2	c.1100delC
200	79	Hereditary non-triple-negative	CHEK2	del5395
201	80	Hereditary non-triple-negative	Negative
202	80	Hereditary non-triple-negative	Negative

## Sheet: Arkusz2
31
32
40
40		CHEK
42	Ex 20	B1
44
45
46
47
49		CHEK/I171V
50
50	PALB2	PALB2
51
52
52
53
54
55
55
56
56
56
56
58
59
59
59		I171V
60		CHEK
60		CHEK
63		CHEK/NBS
63
64
65
66
67
67
68
73
74
78
79		CHEK
79		CHEK
80
80
